# Supplementary material for: Abiotic and Biotic Damage of Microalgae Generate Different Volatile Organic Compounds (VOCs) for Early Diagnosis of Algal Cultures for Biofuel Production
Source: Metabolites. 2021 Oct 15;11(10):707. doi: 10.3390/metabo11100707 (PMC8541270; doi:10.3390/metabo11100707)
Supplement: Supplementary file 1 [file metabolites-11-00707-s001.zip]

Archive with 1 entries (1 files):
- metabolites-1379424-supplementary.pdf
